# Supplementary material for: A Postbiotic Derived from Lactobacillaceae Protects Intestinal Barrier Function in a Challenge Model Using Colon Organoid Tubules
Source: Foods. 2025 Mar 27;14(7):1173. doi: 10.3390/foods14071173 (PMC11988720; doi:10.3390/foods14071173)
Supplement: Supplementary file 1 [file foods-14-01173-s001.zip]

Archive with 1 entries (1 files):
- foods-3511179-supplementary.pdf
